# Supplementary material for: High-Accuracy HLA Type Inference from Whole-Genome Sequencing Data Using Population Reference Graphs
Source: PLoS Comput Biol. 2016 Oct 28;12(10):e1005151. doi: 10.1371/journal.pcbi.1005151 (PMC5085092; doi:10.1371/journal.pcbi.1005151)
Supplement: S1 Table — Loci represented in the HLA PRG. “Genomic alleles”: Genomic alleles represented in the gene-specific segment of the PRG, i.e. alleles spanning the complete length of the gene. “Exonic alleles”: Exonic alleles represented in the gene-specific fragment of the PRG. (XLSX) [file pcbi.1005151.s006.xlsx]

## Sheet: Tabelle1
Locus	Genomic Alleles	Exonic Alleles
A	122	2430
B	162	3084
C	111	2032
DMA	7	0
DMB	13	0
DOA	8	0
DOB	13	13
DPA1	5	37
DPA2	5	0
DPA3	4	0
DPB1	7	193
DPB2	4	0
DQA1	27	51
DQA2	7	0
DQB1	18	459
DQB2	6	0
DQB3	4	0
DRA	6	7
DRB1	26	1374
DRB2	1	0
DRB3	3	58
DRB4	3	15
DRB5	1	20
DRB6	2	0
DRB7	3	0
DRB8	2	0
DRB9	7	0
E	9	13
F	22	22
G	27	50
H	9	12
J	9	9
K	6	6
L	5	5
MICA	5	93
MICB	10	40
N	1	0
S	3	0
STK19	3	0
T	5	0
TAP1	6	12
TAP2	8	12
U	4	0
V	3	3
W	7	0
Z	1	0
	720	10050

## Sheet: Tabelle2
Exon, genomic, context mapping - raw data
Exonic sequence MSA
	T*01:01										_	_	A	C	G	T	A	C	T	_	_
	T*01:02										C	A	A	C	A	T	A	C	T	_	_
	T*01:03										_	_	A	C	G	C	G	C	T	_	_
	T*01:04										_	_	A	T	C	C	G	C	T	A	C
	T*01:05										_	_	A	T	C	C	C	C	T	_	_
	T*01:06										_	_	_	C	C	T	A	C	T	_	_
Genomic sequence MSA
	T*01:01						A	G	C	A	_	_	A	C	G	T	A	C	T	_	_	C	C	T	A
	T*01:02						A	C	C	A	C	A	A	C	A	T	A	C	T	_	_	C	C	T	A
	T*01:04						_	T	T	A	_	_	A	T	C	C	G	C	T	A	C	C	C	T	A
8 xMHC reference haplotypes
	PGF (with T*01:01)			A	C	T	A	G	C	A	_	_	A	C	G	T	A	C	T	_	_	C	C	T	A	T	G	A
	MANN (with T*01:04)			T	T	T	_	T	T	A	_	_	A	T	C	C	G	C	T	A	C	C	C	T	A	T	G	A
Exon, genomic, context mapping - results
Exonic sequence MSA
	T*01:01												A	C	G	T	A	C	T
	T*01:02												A	C	A	T	A	C	T
	T*01:03												A	C	G	C	G	C	T
	T*01:04												A	T	C	C	G	C	T
	T*01:05												A	T	C	C	C	C	T
	T*01:06												_	C	C	T	A	C	T
Genomic sequence MSA
	T*01:01							G	C	A	_	_								_	_	C	C	T	A
	T*01:02							C	C	A	C	A								_	_	C	C	T	A
	T*01:04							T	T	A	_	_								A	C	C	C	T	A
8 xMHC reference haplotypes
	PGF (with T*01:01)			A	C	T	A																			T	G	A
	MANN (with T*01:04)			T	T	T	_																			T	G	A
