# Supplementary material for: High-Accuracy HLA Type Inference from Whole-Genome Sequencing Data Using Population Reference Graphs
Source: PLoS Comput Biol. 2016 Oct 28;12(10):e1005151. doi: 10.1371/journal.pcbi.1005151 (PMC5085092; doi:10.1371/journal.pcbi.1005151)
Supplement: S2 Table — Sample ethnicity and sample HLA type (1-field resolution) in the Platinum and 1000 Genomes whole-genome validation cohorts. (XLSX) [file pcbi.1005151.s007.xlsx]

## Sheet: Sample ethnicity, WGS
Cohort	Population	N
Platinum	CEU	3
1000G	ASW	1
	CEU	3
	CLM	1
	JPT	1
	MXL	1
	TSI	1
	YRI	3

## Sheet: Sample 2-digit types, WGS
Cohort	Locus	2-digit allele group	N
Platinum	HLAA	1	2
	HLAA	2	1
	HLAA	11	2
	HLAA	24	1
	HLAB	7	1
	HLAB	8	2
	HLAB	15	1
	HLAB	56	2
	HLAC	1	2
	HLAC	4	1
	HLAC	7	3
	HLADQA1	1	4
	HLADQA1	5	2
	HLADQB1	2	2
	HLADQB1	5	3
	HLADQB1	6	1
	HLADRB1	1	3
	HLADRB1	3	2
	HLADRB1	15	1
1000G	HLAA	01	3
	HLAA	02	4
	HLAA	03	1
	HLAA	11	4
	HLAA	23	1
	HLAA	24	1
	HLAA	26	1
	HLAA	30	2
	HLAA	31	2
	HLAA	36	1
	HLAA	68	2
	HLAB	07	4
	HLAB	08	2
	HLAB	15	1
	HLAB	27	1
	HLAB	35	3
	HLAB	38	1
	HLAB	44	2
	HLAB	51	1
	HLAB	52	1
	HLAB	53	1
	HLAB	56	2
	HLAB	57	2
	HLAB	67	1
	HLAC	01	3
	HLAC	04	5
	HLAC	05	1
	HLAC	07	7
	HLAC	12	3
	HLAC	16	1
	HLAC	18	2
	HLADQA1	01	8
	HLADQA1	05	4
	HLADQA1	Missing	10
	HLADQB1	02	2
	HLADQB1	03	3
	HLADQB1	04	1
	HLADQB1	05	8
	HLADQB1	06	8
	HLADRB1	01	4
	HLADRB1	03	2
	HLADRB1	08	1
	HLADRB1	11	2
	HLADRB1	12	2
	HLADRB1	13	3
	HLADRB1	14	1
	HLADRB1	15	5
	HLADRB1	16	2
