# Supplementary material for: High-Accuracy HLA Type Inference from Whole-Genome Sequencing Data Using Population Reference Graphs
Source: PLoS Comput Biol. 2016 Oct 28;12(10):e1005151. doi: 10.1371/journal.pcbi.1005151 (PMC5085092; doi:10.1371/journal.pcbi.1005151)
Supplement: S3 Table — Number of homo- and heterozygous validation samples, per locus and per validation cohort. (XLSX) [file pcbi.1005151.s008.xlsx]

## Sheet: Homozygosity
Cohort	Locus	N Homzygous	N Heterozgous	N Both alleles missing
Platinum	A	0	3	0
	B	0	3	0
	C	0	3	0
	DQA1	1	2	0
	DQB1	1	2	0
	DRB1	1	2	0
1000G	A	0	11	0
	B	0	11	0
	C	0	11	0
	DQA1	2	4	5
	DQB1	2	9	0
	DRB1	2	9	0
MiSeq	A	0	14	0
	B	0	14	0
	C	1	11	2
	DQA1	0	14	0
	DQB1	3	11	0
	DRB1	2	12	0
Exome	A	6	23	0
	B	3	21	5
	C	7	22	0
	DQA1	8	21	0
	DQB1	4	25	0
	DRB1	6	23	0
