# Supplementary material for: High-Accuracy HLA Type Inference from Whole-Genome Sequencing Data Using Population Reference Graphs
Source: PLoS Comput Biol. 2016 Oct 28;12(10):e1005151. doi: 10.1371/journal.pcbi.1005151 (PMC5085092; doi:10.1371/journal.pcbi.1005151)
Supplement: S4 Table — HLA type inference accuracy, measured at 1-field resolution, for HLA*PRG and two state-of-the-art algorithms, PHLAT and HLAreporter, on the 1000 Genomes whole-genome validation cohort (description see main text). (XLSX) [file pcbi.1005151.s009.xlsx]

## Sheet: Tabelle1
Cohort	Locus	N	HLA*PRG			PHLAT			HLAreporter
			Inferred alleles	Accuracy	Call Rate	Inferred alleles	Accuracy	Call Rate	Inferred alleles	Accuracy	Call Rate
1000 Genomes 1-field resolution	A	22	22	1	1	20	0.85	0.909091	0	NA	0
	B	22	22	1	1	20	0.85	0.909091	6	0.5	0.272727
	C	22	22	1	1	20	0.9	0.909091	2	1	0.0909091
	DQA1	12	12	1	1	10	0.8	0.833333	9	1	0.75
	DQB1	22	22	1	1	20	1	0.909091	15	1	0.681818
	DRB1	22	22	1	1	20	0.95	0.909091	10	1	0.454545
