# Supplementary material for: High-Accuracy HLA Type Inference from Whole-Genome Sequencing Data Using Population Reference Graphs
Source: PLoS Comput Biol. 2016 Oct 28;12(10):e1005151. doi: 10.1371/journal.pcbi.1005151 (PMC5085092; doi:10.1371/journal.pcbi.1005151)
Supplement: S5 Table — Sensitivity to reduced coverage. Results for NA12878 (Platinum and 1000 Genomes data, see main text), down-sampled to 40x, 30x, 20x (triplicates). (XLSX) [file pcbi.1005151.s010.xlsx]

## Sheet: Tabelle1
Sample	Locus	N	HLA*PRG
			Correctly inferred	Accuracy
NA12878 Platinum C = 40	A	6	6	1
	B	6	6	1
	C	6	6	1								`
	DQA1	6	6	1
	DQB1	6	6	1
	DRB1	6	6	1
NA12878 Platinum C = 30	A	6	5	0.833333
	B	6	6	1
	C	6	6	1
	DQA1	6	6	1
	DQB1	6	6	1
	DRB1	6	6	1
NA12878 Platinum C = 20	A	6	6	1
	B	6	6	1
	C	6	6	1
	DQA1	6	6	1
	DQB1	6	6	1
	DRB1	6	6	1
NA12878 1000G C = 40	A	6	6	1
	B	6	6	1
	C	6	6	1
	DQA1	6	6	1
	DQB1	6	6	1
	DRB1	6	6	1
NA12878 1000G C = 30	A	6	6	1
	B	6	6	1
	C	6	6	1
	DQA1	6	6	1
	DQB1	6	6	1
	DRB1	6	6	1
NA12878 1000G C = 20	A	6	6	1
	B	6	6	1
	C	6	6	1
	DQA1	6	6	1
	DQB1	6	6	1
	DRB1	6	3	0.5
