# Supplementary material for: High-Accuracy HLA Type Inference from Whole-Genome Sequencing Data Using Population Reference Graphs
Source: PLoS Comput Biol. 2016 Oct 28;12(10):e1005151. doi: 10.1371/journal.pcbi.1005151 (PMC5085092; doi:10.1371/journal.pcbi.1005151)
Supplement: S6 Table — HLA type inference accuracy, per locus, for HLA*PRG and two state-of-the-art algorithms, PHLAT and HLAreporter, on a set of exome-sequenced HapMap samples (2 x 100bp, average per-locus coverage at the peptide-binding site 54x (over all validated HLA loci and samples, minimum 4.4x, maximum 164x). “Highest Resolution” and “2-field resolution” represent the same set of samples, with G group validation alleles (where available) reduced to 2-field resolution for the latter experiment. Note that the number of inferred alleles varies between algorithms. (XLSX) [file pcbi.1005151.s011.xlsx]

## Sheet: Tabelle1
Cohort	Locus	N	HLA*PRG			PHLAT			HLAreporter
			Inferred alleles	Accuracy	Call Rate	Inferred alleles	Accuracy	Call Rate	Inferred alleles	Accuracy	Call Rate
HapMap Exomes Highest Resolution	A	58	58	0.86	1	58	0.78	1	20	0.95	0.344828
	B	48	48	0.85	1	48	0.9	1	22	0.64	0.458333
	C	56	56	0.79	1	56	0.77	1	17	0.59	0.303571
	DQA1	58	58	0.95	1	58	0.84	1	42	0.98	0.724138
	DQB1	58	58	0.98	1	58	0.95	1	44	1	0.758621
	DRB1	58	58	0.86	1	58	0.83	1	41	0.95	0.706897
HapMap Exomes 2-field resolution	A	58	58	0.86	1	58	0.78	1	20	0.95	0.344828
	B	48	48	0.85	1	48	0.92	1	22	0.64	0.458333
	C	56	56	0.79	1	56	0.93	1	17	0.59	0.303571
	DQA1	58	58	0.95	1	58	0.84	1	42	0.98	0.724138
	DQB1	58	58	0.98	1	58	0.95	1	44	1	0.758621
	DRB1	58	58	0.86	1	58	0.83	1	41	0.95	0.706897
