# Supplementary material for: High-Accuracy HLA Type Inference from Whole-Genome Sequencing Data Using Population Reference Graphs
Source: PLoS Comput Biol. 2016 Oct 28;12(10):e1005151. doi: 10.1371/journal.pcbi.1005151 (PMC5085092; doi:10.1371/journal.pcbi.1005151)
Supplement: S7 Table — HLA type inference accuracy, per locus, for HLA*PRG and two state-of-the-art algorithms, PHLAT and HLAreporter, on a set of MiSeq-sequenced samples from Uganda. The cohort contains a novel HLA-B15 allele and a novel HLA-DQB1*02 allele. “Highest Resolution” and “2-field resolution” represent the same set of samples, with G group validation alleles (where available) reduced to 2-field resolution for the latter experiment. Note that the number of inferred alleles varies between algorithms. (XLSX) [file pcbi.1005151.s012.xlsx]

## Sheet: Tabelle1
Cohort	Locus	N	HLA*PRG			PHLAT			HLAreporter
			Inferred alleles	Accuracy	Call Rate	Inferred alleles	Accuracy	Call Rate	Inferred alleles	Accuracy	Call Rate
MiSeq G group resolution (highest)	A	28	28	1	1	28	0.86	1	4	1	0.142857
	B*	28	28	0.89	1	28	0.89	1	0	N/A	0
	C	24	24	1	1	24	0.62	1	3	0	0.125
	DQA1	28	28	1	1	28	0.5	1	21	1	0.75
	DQB1*	28	28	0.89	1	28	0.68	1	18	0.89	0.642857
	DRB1	28	28	0.89	1	28	0.86	1	16	0.75	0.571429
MiSeq 2-field resultion	A	28	28	1	1	28	1	1	4	1	0.142857
	B*	28	28	0.96	1	28	0.96	1	0	N/A	0
	C	24	24	1	1	24	1	1	3	0.33	0.125
	DQA1	28	28	1	1	28	0.96	1	21	1	0.75
	DQB1*	28	28	0.93	1	28	0.93	1	18	0.94	0.642857
	DRB1	28	28	0.89	1	28	0.96	1	16	0.75	0.571429
*The MiSeq cohort contains one novel HLA-B and one novel HLA-DQB1 allele; both are counted as errors.
