# Supplementary material for: High-Accuracy HLA Type Inference from Whole-Genome Sequencing Data Using Population Reference Graphs
Source: PLoS Comput Biol. 2016 Oct 28;12(10):e1005151. doi: 10.1371/journal.pcbi.1005151 (PMC5085092; doi:10.1371/journal.pcbi.1005151)
Supplement: S8 Table — HLA types for the CEU Platinum trio and for the YRI 1000 Genomes trio, including additional loci and typing quality scores. Genes from S3 Table (list of all genes in the PRG) not appearing here are not antigen-presenting or cannot be typed for technical reasons (no IMGT exon data available or incomplete resolution of the exon-to-genomic, genomic-to-haplotype alignment steps during PRG construction). HLA-DRB3 and HLA-DRB4 copy numbers are variable and linked to DRB1 genotype (neither aspect is modelled by HLA*PRG). Assumedly absent alleles (as determined by linkage with the inferred DRB1 alleles) are shaded in grey, and we note that these carry low quality scores. In the CEU trio, we detect one trio inconsistency at the HLA-K pseudogene (shaded in bright red), and note that the allele driving the inconsistency carries a low quality score; in the YRI trio, we detect two inconsistencies (the DRB1 inconsistency described in the main text and another inconsistency at HLA-K). (XLSX) [file pcbi.1005151.s013.xlsx]

## Sheet: CEU Trio
		NA12878 (Child)		NA12891		NA12982
Locus	Chromosome	Allele	Q	Allele	Q1	Allele	Q1
A	1	A*11:01:01;A*11:01:46;A*11:01:47;A*11:01:49;A*11:01:52;A*11:01:53;A*11:100;A*11:102;A*11:108;A*11:120;A*11:124;A*11:126;A*11:129;A*11:142;A*11:154;A*11:21N;A*11:69N;A*11:86	1	A*01:01:01:01;A*01:01:01:02N;A*01:01:38L;A*01:01:51;A*01:04N;A*01:103;A*01:107;A*01:109;A*01:132;A*01:141;A*01:142;A*01:22N;A*01:32;A*01:37;A*01:45;A*01:56N;A*01:81;A*01:87N	1	A*02:01:01:01;A*02:01:01:02L;A*02:01:01:03;A*02:01:08;A*02:01:11;A*02:01:14Q;A*02:01:15;A*02:01:21;A*02:01:48;A*02:01:50;A*02:01:79;A*02:01:80;A*02:01:89;A*02:01:97;A*02:01:98;A*02:01:99;A*02:09;A*02:132;A*02:134;A*02:140;A*02:241;A*02:252;A*02:256;A*02:266;A*02:291;A*02:294;A*02:305N;A*02:327;A*02:329;A*02:356N;A*02:357;A*02:397;A*02:411;A*02:43N;A*02:446;A*02:66;A*02:75;A*02:83N;A*02:89;A*02:97…	1
A	2	A*01:01:01:01;A*01:01:01:02N;A*01:01:38L;A*01:01:51;A*01:04N;A*01:103;A*01:107;A*01:109;A*01:132;A*01:141;A*01:142;A*01:22N;A*01:32;A*01:37;A*01:45;A*01:56N;A*01:81;A*01:87N	1	A*24:02:01:01;A*24:02:01:02L;A*24:02:01:03;A*24:02:03Q;A*24:02:10;A*24:02:13;A*24:02:31;A*24:02:40;A*24:02:43;A*24:02:44;A*24:02:56;A*24:02:65;A*24:09N;A*24:11N;A*24:144;A*24:150;A*24:153;A*24:154;A*24:155N;A*24:163N;A*24:183N;A*24:231;A*24:249;A*24:250;A*24:251;A*24:40N;A*24:76;A*24:79;A*24:83N	1	A*11:01:01;A*11:01:46;A*11:01:47;A*11:01:49;A*11:01:52;A*11:01:53;A*11:100;A*11:102;A*11:108;A*11:120;A*11:124;A*11:126;A*11:129;A*11:142;A*11:154;A*11:21N;A*11:69N;A*11:86	1
B	1	B*08:01:01;B*08:01:14;B*08:01:20;B*08:109;B*08:19N	1	B*07:02:01;B*07:02:06;B*07:02:09;B*07:120;B*07:128;B*07:129;B*07:130;B*07:156;B*07:161N;B*07:169;B*07:44;B*07:49N;B*07:58;B*07:59;B*07:61	1	B*15:01:01:01;B*15:01:01:02N;B*15:01:06;B*15:01:07;B*15:01:20;B*15:01:22;B*15:102;B*15:104;B*15:140;B*15:146;B*15:201;B*15:227;B*15:228;B*15:247	1
B	2	B*56:01:01;B*56:24;B*56:40	1	B*08:01:01;B*08:01:14;B*08:01:20;B*08:109;B*08:19N	1	B*56:01:01;B*56:24;B*56:40	1
C	1	C*01:02:01;C*01:02:02;C*01:02:11;C*01:02:12;C*01:02:14;C*01:02:15;C*01:02:23;C*01:25;C*01:44;C*01:82;C*01:83;C*01:84	1	C*07:01:01:01;C*07:01:01:02;C*07:01:02;C*07:01:09;C*07:01:19;C*07:06;C*07:153;C*07:166;C*07:18;C*07:337;C*07:52	0.999333	C*01:02:01;C*01:02:02;C*01:02:11;C*01:02:12;C*01:02:14;C*01:02:15;C*01:02:23;C*01:25;C*01:44;C*01:82;C*01:83;C*01:84	1
C	2	C*07:01:01:01;C*07:01:01:02;C*07:01:02;C*07:01:09;C*07:01:19;C*07:06;C*07:153;C*07:166;C*07:18;C*07:337;C*07:52	1	C*07:02:01:01;C*07:02:01:02;C*07:02:01:03;C*07:02:01:04;C*07:02:01:05;C*07:02:21;C*07:02:23;C*07:02:50;C*07:02:51;C*07:159;C*07:160;C*07:167;C*07:245;C*07:308;C*07:50;C*07:66;C*07:74	0.999333	C*04:01:01:01;C*04:01:01:02;C*04:01:01:03;C*04:01:01:04;C*04:01:01:05;C*04:01:54;C*04:09N;C*04:106;C*04:144;C*04:146;C*04:28;C*04:30;C*04:41;C*04:79;C*04:82;C*04:84	1
DQA1	1	DQA1*01:01:01;DQA1*01:01:02;DQA1*01:04:01:01;DQA1*01:04:01:02;DQA1*01:04:02;DQA1*01:05;DQA1*01:12	1	DQA1*01:02:01:01;DQA1*01:02:01:02;DQA1*01:02:01:03;DQA1*01:02:01:04;DQA1*01:02:02;DQA1*01:02:03;DQA1*01:02:04;DQA1*01:08;DQA1*01:09;DQA1*01:11	1	DQA1*01:01:01;DQA1*01:01:02;DQA1*01:04:01:01;DQA1*01:04:01:02;DQA1*01:04:02;DQA1*01:05;DQA1*01:12	1
DQA1	2	DQA1*05:01:01:01;DQA1*05:01:01:02;DQA1*05:03;DQA1*05:05:01:01;DQA1*05:05:01:02;DQA1*05:05:01:03;DQA1*05:06;DQA1*05:07;DQA1*05:08;DQA1*05:09;DQA1*05:11	1	DQA1*05:01:01:01;DQA1*05:01:01:02;DQA1*05:03;DQA1*05:05:01:01;DQA1*05:05:01:02;DQA1*05:05:01:03;DQA1*05:06;DQA1*05:07;DQA1*05:08;DQA1*05:09;DQA1*05:11	1	DQA1*01:01:01;DQA1*01:01:02;DQA1*01:04:01:01;DQA1*01:04:01:02;DQA1*01:04:02;DQA1*01:05;DQA1*01:12	1
DQB1	1	DQB1*02:01:01;DQB1*02:01:08;DQB1*02:02:01;DQB1*02:02:02;DQB1*02:04;DQB1*02:06;DQB1*02:09;DQB1*02:10	1	DQB1*02:01:01;DQB1*02:01:08;DQB1*02:02:01;DQB1*02:02:02;DQB1*02:04;DQB1*02:06;DQB1*02:09;DQB1*02:10	1	DQB1*05:01:01:01;DQB1*05:01:01:02;DQB1*05:18;DQB1*05:27;DQB1*05:31;DQB1*05:32;DQB1*05:45	1
DQB1	2	DQB1*05:01:01:01;DQB1*05:01:01:02;DQB1*05:18;DQB1*05:27;DQB1*05:31;DQB1*05:32;DQB1*05:45	1	DQB1*06:02:01;DQB1*06:02:12;DQB1*06:109;DQB1*06:111;DQB1*06:116;DQB1*06:117;DQB1*06:47;DQB1*06:84	1	DQB1*05:01:01:01;DQB1*05:01:01:02;DQB1*05:18;DQB1*05:27;DQB1*05:31;DQB1*05:32;DQB1*05:45	1
DRB1	1	DRB1*01:01:01;DRB1*01:50	1	DRB1*03:01:01:01;DRB1*03:01:01:02;DRB1*03:01:08	1	DRB1*01:01:01;DRB1*01:50	1
DRB1	2	DRB1*03:01:01:01;DRB1*03:01:01:02;DRB1*03:01:08	1	DRB1*15:01:01:01;DRB1*15:01:01:02;DRB1*15:01:01:03;DRB1*15:01:01:04;DRB1*15:01:17	1	DRB1*01:01:01;DRB1*01:50	1
DPA1	1	DPA1*01:03:01:01;DPA1*01:03:01:02;DPA1*01:03:01:03;DPA1*01:03:01:04;DPA1*01:03:01:05	1	DPA1*01:03:01:01;DPA1*01:03:01:02;DPA1*01:03:01:03;DPA1*01:03:01:04;DPA1*01:03:01:05	1	DPA1*01:03:01:01;DPA1*01:03:01:02;DPA1*01:03:01:03;DPA1*01:03:01:04;DPA1*01:03:01:05	1
DPA1	2	DPA1*02:01:01	1	DPA1*01:03:01:01;DPA1*01:03:01:02;DPA1*01:03:01:03;DPA1*01:03:01:04;DPA1*01:03:01:05	1	DPA1*02:01:01	1
DPB1	1	DPB1*04:01:01:01;DPB1*04:01:01:02;DPB1*126:01	1	DPB1*03:01:01;DPB1*104:01;DPB1*124:01	1	DPB1*06:01	1
DPB1	2	DPB1*14:01	1	DPB1*04:01:01:01;DPB1*04:01:01:02;DPB1*126:01	1	DPB1*14:01	1
DRA	1	DRA*01:01:01:01;DRA*01:01:01:02;DRA*01:01:01:03;DRA*01:01:02;DRA*01:02:01;DRA*01:02:02;DRA*01:02:03	1	DRA*01:01:01:01;DRA*01:01:01:02;DRA*01:01:01:03;DRA*01:01:02;DRA*01:02:01;DRA*01:02:02;DRA*01:02:03	1	DRA*01:01:01:01;DRA*01:01:01:02;DRA*01:01:01:03;DRA*01:01:02;DRA*01:02:01;DRA*01:02:02;DRA*01:02:03	1
DRA	2	DRA*01:01:01:01;DRA*01:01:01:02;DRA*01:01:01:03;DRA*01:01:02;DRA*01:02:01;DRA*01:02:02;DRA*01:02:03	1	DRA*01:01:01:01;DRA*01:01:01:02;DRA*01:01:01:03;DRA*01:01:02;DRA*01:02:01;DRA*01:02:02;DRA*01:02:03	1	DRA*01:01:01:01;DRA*01:01:01:02;DRA*01:01:01:03;DRA*01:01:02;DRA*01:02:01;DRA*01:02:02;DRA*01:02:03	1
DRB3	1	DRB3*01:01:02:01;DRB3*01:01:02:02	1	DRB3*01:01:02:01;DRB3*01:01:02:02	1	DRB3*01:01:02:01;DRB3*01:01:02:02	0.0377358
DRB3	2	DRB3*01:01:02:01;DRB3*01:01:02:02	0.999996	DRB3*01:01:02:01;DRB3*01:01:02:02	0.988349	DRB3*01:01:02:01;DRB3*01:01:02:02	0.000725689
DRB4	1	DRB4*01:01:01:01;DRB4*01:03:01:01;DRB4*01:03:01:02N;DRB4*01:03:01:03;DRB4*01:03:02;DRB4*01:06	0.181818	DRB4*01:01:01:01;DRB4*01:03:01:01;DRB4*01:03:01:02N;DRB4*01:03:01:03;DRB4*01:03:02;DRB4*01:06	0.181818	DRB4*01:01:01:01;DRB4*01:03:01:01;DRB4*01:03:01:02N;DRB4*01:03:01:03;DRB4*01:03:02;DRB4*01:06	0.181818
DRB4	2	DRB4*01:01:01:01;DRB4*01:03:01:01;DRB4*01:03:01:02N;DRB4*01:03:01:03;DRB4*01:03:02;DRB4*01:06	0.0181818	DRB4*01:01:01:01;DRB4*01:03:01:01;DRB4*01:03:01:02N;DRB4*01:03:01:03;DRB4*01:03:02;DRB4*01:06	0.0181818	DRB4*01:01:01:01;DRB4*01:03:01:01;DRB4*01:03:01:02N;DRB4*01:03:01:03;DRB4*01:03:02;DRB4*01:06	0.0181818
F	1	F*01:01:01:01;F*01:01:01:02;F*01:01:01:03;F*01:01:01:04;F*01:01:01:05;F*01:01:01:06;F*01:01:01:07;F*01:01:01:08;F*01:01:02:01;F*01:01:02:02;F*01:01:02:03;F*01:01:02:04;F*01:01:02:05;F*01:01:02:06;F*01:01:03:01;F*01:01:03:02;F*01:01:03:03;F*01:01:03:04;F*01:02;F*01:03:01:01;F*01:03:01:02	1	F*01:01:01:01;F*01:01:01:02;F*01:01:01:03;F*01:01:01:04;F*01:01:01:05;F*01:01:01:06;F*01:01:01:07;F*01:01:01:08;F*01:01:02:01;F*01:01:02:02;F*01:01:02:03;F*01:01:02:04;F*01:01:02:05;F*01:01:02:06;F*01:01:03:01;F*01:01:03:02;F*01:01:03:03;F*01:01:03:04;F*01:02;F*01:03:01:01;F*01:03:01:02	1	F*01:01:01:01;F*01:01:01:02;F*01:01:01:03;F*01:01:01:04;F*01:01:01:05;F*01:01:01:06;F*01:01:01:07;F*01:01:01:08;F*01:01:02:01;F*01:01:02:02;F*01:01:02:03;F*01:01:02:04;F*01:01:02:05;F*01:01:02:06;F*01:01:03:01;F*01:01:03:02;F*01:01:03:03;F*01:01:03:04;F*01:02;F*01:03:01:01;F*01:03:01:02	1
F	2	F*01:01:01:01;F*01:01:01:02;F*01:01:01:03;F*01:01:01:04;F*01:01:01:05;F*01:01:01:06;F*01:01:01:07;F*01:01:01:08;F*01:01:02:01;F*01:01:02:02;F*01:01:02:03;F*01:01:02:04;F*01:01:02:05;F*01:01:02:06;F*01:01:03:01;F*01:01:03:02;F*01:01:03:03;F*01:01:03:04;F*01:02;F*01:03:01:01;F*01:03:01:02	1	F*01:01:01:01;F*01:01:01:02;F*01:01:01:03;F*01:01:01:04;F*01:01:01:05;F*01:01:01:06;F*01:01:01:07;F*01:01:01:08;F*01:01:02:01;F*01:01:02:02;F*01:01:02:03;F*01:01:02:04;F*01:01:02:05;F*01:01:02:06;F*01:01:03:01;F*01:01:03:02;F*01:01:03:03;F*01:01:03:04;F*01:02;F*01:03:01:01;F*01:03:01:02	1	F*01:01:01:01;F*01:01:01:02;F*01:01:01:03;F*01:01:01:04;F*01:01:01:05;F*01:01:01:06;F*01:01:01:07;F*01:01:01:08;F*01:01:02:01;F*01:01:02:02;F*01:01:02:03;F*01:01:02:04;F*01:01:02:05;F*01:01:02:06;F*01:01:03:01;F*01:01:03:02;F*01:01:03:03;F*01:01:03:04;F*01:02;F*01:03:01:01;F*01:03:01:02	1
G	1	G*01:01:03:01;G*01:01:03:02;G*01:01:03:03	1	G*01:01:02:01;G*01:01:02:02;G*01:01:18;G*01:01:19;G*01:06;G*01:08;G*01:18	1	G*01:01:03:01;G*01:01:03:02;G*01:01:03:03	1
G	2	G*01:01:02:01;G*01:01:02:02;G*01:01:18;G*01:01:19;G*01:06;G*01:08;G*01:18	1	G*01:04:01;G*01:04:04	1	G*01:01:01:01;G*01:01:01:02;G*01:01:01:03;G*01:01:01:04;G*01:01:01:05;G*01:01:01:06;G*01:01:06	1
H	1	H*02:01:01:01;H*02:01:01:02	1	H*02:01:01:01;H*02:01:01:02	1	H*01:01:01:01;H*01:01:01:02;H*01:01:01:03	1
H	2	H*02:04	1	H*02:01:01:01;H*02:01:01:02	1	H*02:04	1
J	1	J*01:01:01:01;J*01:01:01:02;J*01:01:01:03;J*01:01:01:04;J*01:01:01:05;J*02:01	1	J*01:01:01:01;J*01:01:01:02;J*01:01:01:03;J*01:01:01:04;J*01:01:01:05;J*02:01	1	J*01:01:01:01;J*01:01:01:02;J*01:01:01:03;J*01:01:01:04;J*01:01:01:05;J*02:01	1
J	2	J*01:01:01:01;J*01:01:01:02;J*01:01:01:03;J*01:01:01:04;J*01:01:01:05;J*02:01	1	J*01:01:01:01;J*01:01:01:02;J*01:01:01:03;J*01:01:01:04;J*01:01:01:05;J*02:01	1	J*01:01:01:01;J*01:01:01:02;J*01:01:01:03;J*01:01:01:04;J*01:01:01:05;J*02:01	1
K	1	K*01:01:01:02	1	K*01:01:01:02	1	K*01:02	1
K	2	K*01:01:01:04	1	K*01:01:01:02	1	K*01:01:01:01	0.500681
L	1	L*01:01:01:01;L*01:01:01:02;L*01:01:01:03;L*01:01:02	1	L*01:01:01:01;L*01:01:01:02;L*01:01:01:03;L*01:01:02	1	L*01:01:01:01;L*01:01:01:02;L*01:01:01:03;L*01:01:02	1
L	2	L*01:02	1	L*01:01:01:01;L*01:01:01:02;L*01:01:01:03;L*01:01:02	1	L*01:02	1
V	1	V*01:01:01:01	1	V*01:01:01:01	1	V*01:01:01:01	1
V	2	V*01:01:01:02;V*01:01:01:03	1	V*01:01:01:02;V*01:01:01:03	1	V*01:01:01:01	1

## Sheet: YRI Trio
		NA19240 (Child)		NA19238		NA19239
Locus	Chromosome	Allele	Q1	Allele	Q1	Allele	Q1
A	1	A*30:01:01;A*30:01:02;A*30:24	1	A*30:01:01;A*30:01:02;A*30:24	1	A*02:01:01:01;A*02:01:01:02L;A*02:01:01:03;A*02:01:08;A*02:01:11;A*02:01:14Q;A*02:01:15;A*02:01:21;A*02:01:48;A*02:01:50;A*02:01:79;A*02:01:80;A*02:01:89;A*02:01:97;A*02:01:98;A*02:01:99;A*02:09;A*02:132;A*02:134;A*02:140;A*02:241;A*02:252;A*02:256;A*02:266;A*02:291;A*02:294;A*02:305N;A*02:327;A*02:329;A*02:356N;A*02:357;A*02:397;A*02:411;A*02:43N;A*02:446;A*02:66;A*02:75;A*02:83N;A*02:89;A*02:97…	1
A	2	A*68:02:01:01;A*68:02:01:02;A*68:02:01:03	1	A*36:01	1	A*68:02:01:01;A*68:02:01:02;A*68:02:01:03	1
B	1	B*35:01:01:01;B*35:01:01:02;B*35:01:03;B*35:01:23;B*35:01:25;B*35:01:28;B*35:134N;B*35:161;B*35:227;B*35:40N;B*35:42:01;B*35:57;B*35:94	1	B*53:01:01	1	B*35:01:01:01;B*35:01:01:02;B*35:01:03;B*35:01:23;B*35:01:25;B*35:01:28;B*35:134N;B*35:161;B*35:227;B*35:40N;B*35:42:01;B*35:57;B*35:94	1
B	2	B*57:03:01	1	B*57:03:01	1	B*52:01:02	1
C	1	C*18:01;C*18:02	1	C*18:01;C*18:02	1	C*04:01:01:01;C*04:01:01:02;C*04:01:01:03;C*04:01:01:04;C*04:01:01:05;C*04:01:54;C*04:09N;C*04:106;C*04:144;C*04:146;C*04:28;C*04:30;C*04:41;C*04:79;C*04:82;C*04:84	1
C	2	C*04:01:01:01;C*04:01:01:02;C*04:01:01:03;C*04:01:01:04;C*04:01:01:05;C*04:01:54;C*04:09N;C*04:106;C*04:144;C*04:146;C*04:28;C*04:30;C*04:41;C*04:79;C*04:82;C*04:84	1	C*04:01:01:01;C*04:01:01:02;C*04:01:01:03;C*04:01:01:04;C*04:01:01:05;C*04:01:54;C*04:09N;C*04:106;C*04:144;C*04:146;C*04:28;C*04:30;C*04:41;C*04:79;C*04:82;C*04:84	1	C*16:01:01;C*16:58	1
DQA1	1	DQA1*01:02:01:01;DQA1*01:02:01:02;DQA1*01:02:01:03;DQA1*01:02:01:04;DQA1*01:02:02;DQA1*01:02:03;DQA1*01:02:04;DQA1*01:08;DQA1*01:09;DQA1*01:11	1	DQA1*01:02:01:01;DQA1*01:02:01:02;DQA1*01:02:01:03;DQA1*01:02:01:04;DQA1*01:02:02;DQA1*01:02:03;DQA1*01:02:04;DQA1*01:08;DQA1*01:09;DQA1*01:11	1	DQA1*01:03:01:01;DQA1*01:03:01:02	1
DQA1	2	DQA1*05:01:01:01;DQA1*05:01:01:02;DQA1*05:03;DQA1*05:05:01:01;DQA1*05:05:01:02;DQA1*05:05:01:03;DQA1*05:06;DQA1*05:07;DQA1*05:08;DQA1*05:09;DQA1*05:11	1	DQA1*01:02:01:01;DQA1*01:02:01:02;DQA1*01:02:01:03;DQA1*01:02:01:04;DQA1*01:02:02;DQA1*01:02:03;DQA1*01:02:04;DQA1*01:08;DQA1*01:09;DQA1*01:11	1	DQA1*05:01:01:01;DQA1*05:01:01:02;DQA1*05:03;DQA1*05:05:01:01;DQA1*05:05:01:02;DQA1*05:05:01:03;DQA1*05:06;DQA1*05:07;DQA1*05:08;DQA1*05:09;DQA1*05:11	1
DQB1	1	DQB1*03:01:01:01;DQB1*03:01:01:02;DQB1*03:01:01:03;DQB1*03:01:04;DQB1*03:01:05;DQB1*03:01:09;DQB1*03:01:10;DQB1*03:01:11;DQB1*03:01:12;DQB1*03:01:20;DQB1*03:09;DQB1*03:19;DQB1*03:21;DQB1*03:22;DQB1*03:24;DQB1*03:29;DQB1*03:35;DQB1*03:42;DQB1*03:49;DQB1*03:50;DQB1*03:51;DQB1*03:84N;DQB1*03:94	1	DQB1*05:02:01;DQB1*05:02:03;DQB1*05:02:07;DQB1*05:14;DQB1*05:17;DQB1*05:35;DQB1*05:36;DQB1*05:37;DQB1*05:46;DQB1*05:47	1	DQB1*03:01:01:01;DQB1*03:01:01:02;DQB1*03:01:01:03;DQB1*03:01:04;DQB1*03:01:05;DQB1*03:01:09;DQB1*03:01:10;DQB1*03:01:11;DQB1*03:01:12;DQB1*03:01:20;DQB1*03:09;DQB1*03:19;DQB1*03:21;DQB1*03:22;DQB1*03:24;DQB1*03:29;DQB1*03:35;DQB1*03:42;DQB1*03:49;DQB1*03:50;DQB1*03:51;DQB1*03:84N;DQB1*03:94	1
DQB1	2	DQB1*05:02:01;DQB1*05:02:03;DQB1*05:02:07;DQB1*05:14;DQB1*05:17;DQB1*05:35;DQB1*05:36;DQB1*05:37;DQB1*05:46;DQB1*05:47	1	DQB1*06:02:01;DQB1*06:02:12;DQB1*06:109;DQB1*06:111;DQB1*06:116;DQB1*06:117;DQB1*06:47;DQB1*06:84	1	DQB1*05:01:01:01;DQB1*05:01:01:02;DQB1*05:18;DQB1*05:27;DQB1*05:31;DQB1*05:32;DQB1*05:45	1
DRB1	1	DRB1*12:01:01;DRB1*12:06;DRB1*12:10;DRB1*12:17	1	DRB1*11:01:02	1	DRB1*12:01:01;DRB1*12:06;DRB1*12:10;DRB1*12:17	1
DRB1	2	DRB1*16:02:01	1	DRB1*16:23	0.998865	DRB1*13:01:01;DRB1*13:117	1
DPA1	1	DPA1*02:01:01	1	DPA1*01:03:01:01;DPA1*01:03:01:02;DPA1*01:03:01:03;DPA1*01:03:01:04;DPA1*01:03:01:05	1	DPA1*02:01:01	1
DPA1	2	DPA1*02:02:02	1	DPA1*02:01:01	1	DPA1*02:02:02	1
DPB1	1	DPB1*01:01:01	1	DPB1*01:01:01	1	DPB1*01:01:01	1
DPB1	2	DPB1*01:01:01	1	DPB1*02:01:02;DPB1*141:01	1	DPB1*131:01;DPB1*168:01;DPB1*17:01	1
DRA	1	DRA*01:01:01:01;DRA*01:01:01:02;DRA*01:01:01:03;DRA*01:01:02;DRA*01:02:01;DRA*01:02:02;DRA*01:02:03	1	DRA*01:01:01:01;DRA*01:01:01:02;DRA*01:01:01:03;DRA*01:01:02;DRA*01:02:01;DRA*01:02:02;DRA*01:02:03	1	DRA*01:01:01:01;DRA*01:01:01:02;DRA*01:01:01:03;DRA*01:01:02;DRA*01:02:01;DRA*01:02:02;DRA*01:02:03	1
DRA	2	DRA*01:01:01:01;DRA*01:01:01:02;DRA*01:01:01:03;DRA*01:01:02;DRA*01:02:01;DRA*01:02:02;DRA*01:02:03	1	DRA*01:01:01:01;DRA*01:01:01:02;DRA*01:01:01:03;DRA*01:01:02;DRA*01:02:01;DRA*01:02:02;DRA*01:02:03	1	DRA*01:01:01:01;DRA*01:01:01:02;DRA*01:01:01:03;DRA*01:01:02;DRA*01:02:01;DRA*01:02:02;DRA*01:02:03	1
DRB3	1	DRB3*02:02:01:01;DRB3*02:02:01:02;DRB3*02:28;DRB3*02:29N	0.999986	DRB3*02:02:01:01;DRB3*02:02:01:02;DRB3*02:28;DRB3*02:29N	1	DRB3*01:01:02:01;DRB3*01:01:02:02	1
DRB3	2	DRB3*02:02:01:01;DRB3*02:02:01:02;DRB3*02:28;DRB3*02:29N	0.944416	DRB3*02:02:01:01;DRB3*02:02:01:02;DRB3*02:28;DRB3*02:29N	0.904211	DRB3*02:02:01:01;DRB3*02:02:01:02;DRB3*02:28;DRB3*02:29N	1
DRB4	1	DRB4*01:01:01:01;DRB4*01:03:01:01;DRB4*01:03:01:02N;DRB4*01:03:01:03;DRB4*01:03:02;DRB4*01:06	0.181818	DRB4*01:01:01:01;DRB4*01:03:01:01;DRB4*01:03:01:02N;DRB4*01:03:01:03;DRB4*01:03:02;DRB4*01:06	0.181818	DRB4*01:01:01:01;DRB4*01:03:01:01;DRB4*01:03:01:02N;DRB4*01:03:01:03;DRB4*01:03:02;DRB4*01:06	0.181818
DRB4	2	DRB4*01:01:01:01;DRB4*01:03:01:01;DRB4*01:03:01:02N;DRB4*01:03:01:03;DRB4*01:03:02;DRB4*01:06	0.0181818	DRB4*01:01:01:01;DRB4*01:03:01:01;DRB4*01:03:01:02N;DRB4*01:03:01:03;DRB4*01:03:02;DRB4*01:06	0.0181818	DRB4*01:01:01:01;DRB4*01:03:01:01;DRB4*01:03:01:02N;DRB4*01:03:01:03;DRB4*01:03:02;DRB4*01:06	0.0181818
F	1	F*01:01:01:01;F*01:01:01:02;F*01:01:01:03;F*01:01:01:04;F*01:01:01:05;F*01:01:01:06;F*01:01:01:07;F*01:01:01:08;F*01:01:02:01;F*01:01:02:02;F*01:01:02:03;F*01:01:02:04;F*01:01:02:05;F*01:01:02:06;F*01:01:03:01;F*01:01:03:02;F*01:01:03:03;F*01:01:03:04;F*01:02;F*01:03:01:01;F*01:03:01:02	1	F*01:01:01:01;F*01:01:01:02;F*01:01:01:03;F*01:01:01:04;F*01:01:01:05;F*01:01:01:06;F*01:01:01:07;F*01:01:01:08;F*01:01:02:01;F*01:01:02:02;F*01:01:02:03;F*01:01:02:04;F*01:01:02:05;F*01:01:02:06;F*01:01:03:01;F*01:01:03:02;F*01:01:03:03;F*01:01:03:04;F*01:02;F*01:03:01:01;F*01:03:01:02	1	F*01:01:01:01;F*01:01:01:02;F*01:01:01:03;F*01:01:01:04;F*01:01:01:05;F*01:01:01:06;F*01:01:01:07;F*01:01:01:08;F*01:01:02:01;F*01:01:02:02;F*01:01:02:03;F*01:01:02:04;F*01:01:02:05;F*01:01:02:06;F*01:01:03:01;F*01:01:03:02;F*01:01:03:03;F*01:01:03:04;F*01:02;F*01:03:01:01;F*01:03:01:02	1
F	2	F*01:01:01:01;F*01:01:01:02;F*01:01:01:03;F*01:01:01:04;F*01:01:01:05;F*01:01:01:06;F*01:01:01:07;F*01:01:01:08;F*01:01:02:01;F*01:01:02:02;F*01:01:02:03;F*01:01:02:04;F*01:01:02:05;F*01:01:02:06;F*01:01:03:01;F*01:01:03:02;F*01:01:03:03;F*01:01:03:04;F*01:02;F*01:03:01:01;F*01:03:01:02	1	F*01:01:01:01;F*01:01:01:02;F*01:01:01:03;F*01:01:01:04;F*01:01:01:05;F*01:01:01:06;F*01:01:01:07;F*01:01:01:08;F*01:01:02:01;F*01:01:02:02;F*01:01:02:03;F*01:01:02:04;F*01:01:02:05;F*01:01:02:06;F*01:01:03:01;F*01:01:03:02;F*01:01:03:03;F*01:01:03:04;F*01:02;F*01:03:01:01;F*01:03:01:02	1	F*01:01:01:01;F*01:01:01:02;F*01:01:01:03;F*01:01:01:04;F*01:01:01:05;F*01:01:01:06;F*01:01:01:07;F*01:01:01:08;F*01:01:02:01;F*01:01:02:02;F*01:01:02:03;F*01:01:02:04;F*01:01:02:05;F*01:01:02:06;F*01:01:03:01;F*01:01:03:02;F*01:01:03:03;F*01:01:03:04;F*01:02;F*01:03:01:01;F*01:03:01:02	1
G	1	G*01:05N	1	G*01:04:01;G*01:04:04	1	G*01:01:01:01;G*01:01:01:02;G*01:01:01:03;G*01:01:01:04;G*01:01:01:05;G*01:01:01:06;G*01:01:06	1
G	2	G*01:01:02:01;G*01:01:02:02;G*01:01:18;G*01:01:19;G*01:06;G*01:08;G*01:18	1	G*01:05N	1	G*01:01:02:01;G*01:01:02:02;G*01:01:18;G*01:01:19;G*01:06;G*01:08;G*01:18	1
H	1	H*02:05	1	H*02:04	1	H*01:01:01:01;H*01:01:01:02;H*01:01:01:03	1
H	2	H*01:01:01:01;H*01:01:01:02;H*01:01:01:03	1	H*02:05	1	H*02:05	1
J	1	J*01:01:01:01;J*01:01:01:02;J*01:01:01:03;J*01:01:01:04;J*01:01:01:05;J*02:01	1	J*01:01:01:01;J*01:01:01:02;J*01:01:01:03;J*01:01:01:04;J*01:01:01:05;J*02:01	1	J*01:01:01:01;J*01:01:01:02;J*01:01:01:03;J*01:01:01:04;J*01:01:01:05;J*02:01	1
J	2	J*01:01:01:01;J*01:01:01:02;J*01:01:01:03;J*01:01:01:04;J*01:01:01:05;J*02:01	1	J*01:01:01:01;J*01:01:01:02;J*01:01:01:03;J*01:01:01:04;J*01:01:01:05;J*02:01	1	J*01:01:01:01;J*01:01:01:02;J*01:01:01:03;J*01:01:01:04;J*01:01:01:05;J*02:01	1
K	1	K*01:01:01:04	1	K*01:01:01:02	1	K*01:01:01:04	1
K	2	K*01:03	0.936414	K*01:01:01:01	0.86704	K*01:02	1
L	1	L*01:01:01:01;L*01:01:01:02;L*01:01:01:03;L*01:01:02	1	L*01:01:01:01;L*01:01:01:02;L*01:01:01:03;L*01:01:02	1	L*01:02	1
L	2	L*01:02	1	L*01:01:01:01;L*01:01:01:02;L*01:01:01:03;L*01:01:02	1	L*01:02	1
V	1	V*01:01:01:01	1	V*01:01:01:01	1	V*01:01:01:01	1
V	2	V*01:01:01:02;V*01:01:01:03	1	V*01:01:01:02;V*01:01:01:03	1	V*01:01:01:02;V*01:01:01:03	1
